# Supplementary material for: Stool Glycoproteomics Signatures of Pre-Cancerous Lesions and Colorectal Cancer
Source: Int J Mol Sci. 2024 Mar 27;25(7):3722. doi: 10.3390/ijms25073722 (PMC11012158; doi:10.3390/ijms25073722)
Supplement: Supplementary file 1 [file ijms-25-03722-s001.zip]

Archive with 2 entries (2 files):
- Soares et al IJMC 2024_supporting information (1).xlsx
- Soares et al IJMC 2024_supporting information (2).pdf
